# Supplementary material for: Effects of field-grown transgenic switchgrass carbon inputs on soil organic carbon cycling
Source: PeerJ. 2019 Oct 16;7:e7887. doi: 10.7717/peerj.7887 (PMC6800523; doi:10.7717/peerj.7887)
Supplement: Supplemental Information 1 — Each data point corresponds to measured value from the laboratory. [file peerj-07-7887-s001.csv]

Table 1 Soil organic carbon (SOC), dissolved organic carbon (DOC), permanganate oxidizable carbon (POXC) in MYB4 plots
Line No.	Treatment	Replicate	SOC (g kg-1)	DOC (mg kg-1)	POXC (mg kg-1)
L10	Non-transgenic	1	7.11	57.26	182.91
L10	Non-transgenic	2	7.33	56.43	407.15
L10	Non-transgenic	3	6.62	60.83	239.66
L7	Non-transgenic	4	9.16	62.96	113.86
L7	Non-transgenic	5	7.06	56.70	228.79
L7	Non-transgenic	6	5.63	48.58	186.23
L9	Non-transgenic	7	6.78	59.14	131.73
L9	Non-transgenic	8	7.20	55.54	58.49
L9	Non-transgenic	9	7.15	59.82	162.61
L1	L1	1	7.07	51.27	325.34
L1	L1	2	7.18	63.49	120.93
L1	L1	3	6.42	53.13	148.50
L6	L6	1	8.58	69.64	254.34
L6	L6	2	8.41	59.45	154.89
L6	L6	3	7.64	50.28	188.70
L8	L8	1	8.71	66.26	61.16
L8	L8	2	6.88	48.75	306.16
L8	L8	3	6.62	68.28	164.22
Table 2 Soil organic carbon (SOC), dissolved organic carbon (DOC), permanganate oxidizable carbon (POXC) in COMT2 plots
Treatment	Replicate	SOC (g kg-1)	DOC (mg kg-1)	POXC (mg kg-1)
Non-transgenic	1	10.75	76.10	254.75
Non-transgenic	2	10.32	60.39	420.41
Non-transgenic	3	10.39	60.10	210.57
Non-transgenic	4	10.95	60.23	360.80
Non-transgenic	5	9.65	67.16	247.91
Transgenic	1	11.64	73.70	356.31
Transgenic	2	10.43	64.30	318.04
Transgenic	3	10.37	70.41	323.03
Transgenic	4	11.16	63.68	424.75
Transgenic	5	10.27	63.12	348.96
Transgenic	6	10.60	69.13	269.90
Transgenic	7	14.32	66.81	309.13
Transgenic	8	9.76	56.80	319.77
Transgenic	9	10.55	51.92	313.30
Transgenic	10	11.56	52.67	149.76
Table 3 Soil organic carbon (SOC), dissolved organic carbon (DOC), permanganate oxidizable carbon (POXC) in COMT3 plots
Treatment	Replicate	SOC (g kg-1)	DOC (mg kg-1)	POXC (mg kg-1)
Non-transgenic	1	11.09	53.94	390.65
Non-transgenic	2	10.37	66.74	367.16
Non-transgenic	3	10.62	61.76	274.31
Non-transgenic	4	10.80	66.58	224.75
Non-transgenic	5	10.84	50.98	663.65
Transgenic	1	10.78	59.73	378.62
Transgenic	2	11.06	64.06	132.79
Transgenic	3	10.72	58.60	315.32
Transgenic	4	10.15	56.28	313.48
Transgenic	5	12.24	68.70	446.40
Transgenic	6	11.53	72.94	320.69
Transgenic	7	11.06	63.60	260.92
Transgenic	8	9.51	60.66	393.17
Transgenic	9	10.78	59.87	334.25
Transgenic	10	10.74	71.79	321.74
Table 4 Soil cummulative CO2-C in MYB4 plots
Line number	Treatment	Replicate	Day	Cumulative CO2-C (�g g-1 soil )
L10	Non-transgenic	1	1	15.29
L10	Non-transgenic	2	1	17.30
L10	Non-transgenic	3	1	14.25
L7	Non-transgenic	4	1	13.73
L7	Non-transgenic	5	1	13.00
L7	Non-transgenic	6	1	12.32
L9	Non-transgenic	7	1	6.41
L9	Non-transgenic	8	1	6.97
L9	Non-transgenic	9	1	11.57
L10	Non-transgenic	1	3	27.59
L10	Non-transgenic	2	3	37.80
L10	Non-transgenic	3	3	31.48
L7	Non-transgenic	4	3	28.33
L7	Non-transgenic	5	3	21.69
L7	Non-transgenic	6	3	25.57
L9	Non-transgenic	7	3	19.46
L9	Non-transgenic	8	3	11.15
L9	Non-transgenic	9	3	27.09
L10	Non-transgenic	1	8	31.28
L10	Non-transgenic	2	8	62.42
L10	Non-transgenic	3	8	57.24
L7	Non-transgenic	4	8	30.99
L7	Non-transgenic	5	8	41.99
L7	Non-transgenic	6	8	41.08
L9	Non-transgenic	7	8	33.71
L9	Non-transgenic	8	8	26.79
L9	Non-transgenic	9	8	44.21
L10	Non-transgenic	1	15	54.17
L10	Non-transgenic	2	15	91.97
L10	Non-transgenic	3	15	44.05
L7	Non-transgenic	4	15	39.44
L7	Non-transgenic	5	15	84.10
L7	Non-transgenic	6	15	58.28
L9	Non-transgenic	7	15	51.80
L9	Non-transgenic	8	15	36.47
L9	Non-transgenic	9	15	64.22
L10	Non-transgenic	1	29	115.63
L10	Non-transgenic	2	29	145.67
L10	Non-transgenic	3	29	106.57
L7	Non-transgenic	4	29	96.88
L7	Non-transgenic	5	29	150.20
L7	Non-transgenic	6	29	114.66
L9	Non-transgenic	7	29	84.36
L9	Non-transgenic	8	29	91.33
L9	Non-transgenic	9	29	126.65
L10	Non-transgenic	1	72	241.87
L10	Non-transgenic	2	72	234.94
L10	Non-transgenic	3	72	189.84
L7	Non-transgenic	4	72	184.27
L7	Non-transgenic	5	72	274.28
L7	Non-transgenic	6	72	206.80
L9	Non-transgenic	7	72	136.03
L9	Non-transgenic	8	72	181.57
L9	Non-transgenic	9	72	211.58
L1	L1	1	1	9.26
L1	L1	2	1	8.46
L1	L1	3	1	8.86
L1	L1	1	3	19.68
L1	L1	2	3	19.51
L1	L1	3	3	19.59
L1	L1	1	8	46.31
L1	L1	2	8	31.00
L1	L1	3	8	38.66
L1	L1	1	15	72.32
L1	L1	2	15	35.18
L1	L1	3	15	53.75
L1	L1	1	29	116.77
L1	L1	2	29	78.50
L1	L1	3	29	97.63
L1	L1	1	72	201.12
L1	L1	2	72	141.62
L1	L1	3	72	171.37
L8	L8	1	1	21.12
L8	L8	2	1	13.22
L8	L8	3	1	12.46
L8	L8	1	3	43.64
L8	L8	2	3	26.86
L8	L8	3	3	32.60
L8	L8	1	8	77.67
L8	L8	2	8	62.39
L8	L8	3	8	58.45
L8	L8	1	15	111.94
L8	L8	2	15	91.85
L8	L8	3	15	99.36
L8	L8	1	29	182.11
L8	L8	2	29	153.85
L8	L8	3	29	157.56
L8	L8	1	72	265.61
L8	L8	2	72	242.54
L8	L8	3	72	250.38
Table 5 Soil cummulative CO2-C in COMT2 plots
Treatment	Replicate	Day	Cumulative CO2-C (�g g-1 soil )
Non-transgenic	1	1	6.85
Non-transgenic	1	3	21.85
Non-transgenic	1	8	48.69
Non-transgenic	1	15	85.40
Non-transgenic	1	29	133.04
Non-transgenic	1	72	194.92
Non-transgenic	2	1	6.78
Non-transgenic	2	3	17.80
Non-transgenic	2	8	35.39
Non-transgenic	2	15	61.04
Non-transgenic	2	29	108.97
Non-transgenic	2	72	189.39
Non-transgenic	3	1	7.69
Non-transgenic	3	3	12.91
Non-transgenic	3	8	35.06
Non-transgenic	3	15	55.26
Non-transgenic	3	29	102.81
Non-transgenic	3	72	167.46
Transgenic	1	1	9.83
Transgenic	1	3	23.18
Transgenic	1	8	44.42
Transgenic	1	15	75.26
Transgenic	1	29	129.16
Transgenic	1	72	192.00
Transgenic	2	1	10.71
Transgenic	2	3	27.77
Transgenic	2	8	47.29
Transgenic	2	15	66.54
Transgenic	2	29	115.27
Transgenic	2	72	164.03
Transgenic	3	1	8.12
Transgenic	3	3	21.52
Transgenic	3	8	41.41
Transgenic	3	15	68.74
Transgenic	3	29	117.10
Transgenic	3	72	160.96
Transgenic	4	1	5.50
Transgenic	4	3	13.58
Transgenic	4	8	31.46
Transgenic	4	15	85.09
Transgenic	4	29	127.86
Transgenic	4	72	200.26
Transgenic	5	1	10.48
Transgenic	5	3	23.84
Transgenic	5	8	51.91
Transgenic	5	15	84.47
Transgenic	5	29	137.41
Transgenic	5	72	204.46
Transgenic	6	1	6.70
Transgenic	6	3	19.12
Transgenic	6	8	37.73
Transgenic	6	15	66.88
Transgenic	6	29	109.78
Transgenic	6	72	187.83
Transgenic	7	1	9.20
Transgenic	7	3	21.21
Transgenic	7	8	44.76
Transgenic	7	15	76.46
Transgenic	7	29	125.55
Transgenic	7	72	194.35
Table 6 Soil cummulative CO2-C in COMT3 plots
Treatment	Replicate	Day	Cumulative CO2-C (�g g-1 soil )
Non-transgenic	1	1	3.84
Non-transgenic	1	3	16.22
Non-transgenic	1	8	31.05
Non-transgenic	1	15	49.64
Non-transgenic	1	29	96.69
Non-transgenic	1	72	128.58
Non-transgenic	2	1	9.27
Non-transgenic	2	3	18.56
Non-transgenic	2	8	37.16
Non-transgenic	2	15	55.11
Non-transgenic	2	29	106.26
Non-transgenic	2	72	172.82
Non-transgenic	3	1	7.72
Non-transgenic	3	3	16.40
Non-transgenic	3	8	33.90
Non-transgenic	3	15	57.80
Non-transgenic	3	29	106.47
Non-transgenic	3	72	194.43
Transgenic	1	1	8.36
Transgenic	1	3	21.01
Transgenic	1	8	45.21
Transgenic	1	15	82.14
Transgenic	1	29	143.32
Transgenic	1	72	239.41
Transgenic	2	1	8.33
Transgenic	2	3	20.12
Transgenic	2	8	41.14
Transgenic	2	15	70.88
Transgenic	2	29	130.61
Transgenic	2	72	246.35
Transgenic	3	1	6.38
Transgenic	3	3	17.98
Transgenic	3	8	36.15
Transgenic	3	15	54.41
Transgenic	3	29	101.96
Transgenic	3	72	180.07
Transgenic	4	1	5.73
Transgenic	4	3	17.46
Transgenic	4	8	34.59
Transgenic	4	15	59.50
Transgenic	4	29	100.98
Transgenic	4	72	175.75
Transgenic	5	1	8.68
Transgenic	5	3	21.92
Transgenic	5	8	42.32
Transgenic	5	15	73.57
Transgenic	5	29	134.31
Transgenic	5	72	227.77
Transgenic	6	1	8.27
Transgenic	6	3	22.91
Transgenic	6	8	45.07
Transgenic	6	15	75.06
Transgenic	6	29	119.24
Transgenic	6	72	196.36
Transgenic	7	1	5.26
Transgenic	7	3	13.48
Transgenic	7	8	31.42
Transgenic	7	15	69.09
Transgenic	7	29	116.07
Transgenic	7	72	204.28
